# Supplementary material for: LaTe1.82(1): modulated crystal structure and chemical bonding of a chalcogen-deficient rare earth metal polytelluride
Source: Acta Crystallogr C Struct Chem. 2020 May 6;76(Pt 6):530–40. doi: 10.1107/S2053229620005094 (PMC7273186; doi:10.1107/S2053229620005094)
Supplement: Supplementary file 2 [file c-76-00530-Isup2.hkl]

data_I                                                                          
_shelx_title ' hp_la027_k1-ohneq_0m_a.res in P4/nmm'                            
_shelx_refln_list_code          4                                               
_shelx_F_calc_maximum      212.63                                               
_exptl_crystal_F_000       302.76                                               
_reflns_d_resolution_high  0.5712                                               
                                                                                
loop_                                                                           
 _space_group_symop_operation_xyz                                               
 'x, y, z'                                                                      
 '-x+1/2, -y+1/2, -z'                                                           
 '-y+1/2, x+1/2, z'                                                             
 '-x, -y, z'                                                                    
 'y+1/2, -x+1/2, z'                                                             
 'y, -x, -z'                                                                    
 '-y, x, -z'                                                                    
 'x+1/2, -y+1/2, -z'                                                            
 '-x+1/2, y+1/2, -z'                                                            
 'y, x, -z'                                                                     
 '-y, -x, -z'                                                                   
 'x+1/2, y+1/2, -z'                                                             
 '-x, y, z'                                                                     
 'x, -y, z'                                                                     
 '-y+1/2, -x+1/2, z'                                                            
 'y+1/2, x+1/2, z'                                                              
                                                                                
_cell_length_a     4.4996                                                       
_cell_length_b     4.4996                                                       
_cell_length_c     9.1794                                                       
_cell_angle_alpha  90.000                                                       
_cell_angle_beta   90.000                                                       
_cell_angle_gamma  90.000                                                       
                                                                                
_shelx_F_squared_multiplier     1.000                                           
                                                                                
loop_                                                                           
 _refln_index_h                                                                 
 _refln_index_k                                                                 
 _refln_index_l                                                                 
 _refln_F_squared_calc                                                          
 _refln_F_squared_meas                                                          
 _refln_F_squared_sigma                                                         
 _refln_observed_status                                                         
   1   1   0      13487.90      13481.98       155.01 o                         
   0   2   0      45211.72      43723.82       446.84 o                         
   2   2   0      29685.22      27901.61       255.03 o                         
   1   3   0       9179.81       9082.16        70.78 o                         
   3   3   0       7037.18       7132.95       139.13 o                         
   0   4   0      15803.31      15789.67       180.77 o                         
   2   4   0      12177.32      11663.13       119.84 o                         
   4   4   0       6340.65       6422.80       125.39 o                         
   1   5   0       5429.53       5221.04        61.65 o                         
   3   5   0       4202.34       4039.08        63.35 o                         
   5   5   0       2577.14       2253.48       155.19 o                         
   0   6   0       5267.48       5228.04       159.00 o                         
   2   6   0       4429.98       4396.24        79.90 o                         
   4   6   0       2791.26       2945.83        78.16 o                         
   1   7   0       2577.14       2775.99       101.80 o                         
   3   7   0       2043.93       2111.34        76.50 o                         
   0   0   1          0.03          1.48         4.45 o                         
   0   1   1        906.53        902.72        14.82 o                         
   1   1   1      17371.97      17187.28       119.48 o                         
   0   2   1        108.61        132.25        10.38 o                         
   1   2   1        597.12        628.94         9.23 o                         
   2   2   1        262.72        348.39        10.13 o                         
   0   3   1        437.69        446.97        15.09 o                         
   1   3   1       6334.37       6221.89        38.03 o                         
   2   3   1        350.31        378.13        10.17 o                         
   3   3   1       3074.18       2977.09        43.15 o                         
   0   4   1        459.70        463.94        17.82 o                         
   1   4   1        292.34        300.99         9.68 o                         
   2   4   1        496.59        517.38        14.33 o                         
   3   4   1        209.89        190.83        13.45 o                         
   4   4   1        473.54        411.45        26.64 o                         
   0   5   1        209.89        220.56        18.35 o                         
   1   5   1       1713.58       1854.21        26.76 o                         
   2   5   1        177.82        190.72        14.23 o                         
   3   5   1       1058.55       1072.56        27.89 o                         
   4   5   1        107.58        102.52        16.38 o                         
   5   5   1        500.21        526.84        44.33 o                         
   0   6   1        445.85        436.48        25.30 o                         
   1   6   1        127.17        120.68        15.54 o                         
   2   6   1        415.23        429.47        22.90 o                         
   3   6   1         91.18         82.28        16.34 o                         
   4   6   1        323.03        294.41        23.95 o                         
   0   7   1         77.49        103.38        33.99 o                         
   1   7   1        500.21        504.80        32.30 o                         
   2   7   1         66.09         28.05        19.39 o                         
   3   7   1        369.16        342.82        29.95 o                         
   0   0   2        897.19        758.24        24.71 o                         
   0   1   2       3713.46       3833.19        36.59 o                         
   1   1   2      23354.69      23705.87       199.27 o                         
   0   2   2       1170.24       1181.41        19.96 o                         
   1   2   2       2451.63       2467.54        20.05 o                         
   2   2   2       1324.41       1484.60        24.01 o                         
   0   3   2       1825.40       1802.57        26.02 o                         
   1   3   2       9428.75       9199.68        53.55 o                         
   2   3   2       1414.25       1395.33        18.56 o                         
   3   3   2       4952.10       4657.80        61.57 o                         
   0   4   2       1421.48       1341.07        26.05 o                         
   1   4   2       1123.18       1113.79        18.95 o                         
   2   4   2       1382.31       1355.80        23.13 o                         
   3   4   2        752.25        765.60        27.34 o                         
   4   4   2       1111.44       1029.64        41.06 o                         
   0   5   2        752.25        787.54        30.57 o                         
   1   5   2       2939.39       3028.19        34.08 o                         
   2   5   2        631.57        655.10        21.94 o                         
   3   5   2       1891.24       1980.98        38.22 o                         
   4   5   2        403.00        410.12        23.04 o                         
   5   5   2        922.24        937.61        58.36 o                         
   0   6   2       1009.42       1046.03        35.43 o                         
   1   6   2        463.25        463.23        23.52 o                         
   2   6   2        911.70        885.80        29.65 o                         
   3   6   2        353.37        333.10        21.65 o                         
   4   6   2        661.43        630.23        34.45 o                         
   5   6   2        220.08        234.56        95.02 o                         
   0   7   2        311.84        341.26        69.04 o                         
   1   7   2        922.24        885.96        37.01 o                         
   2   7   2        276.60        250.43        27.05 o                         
   3   7   2        681.83        739.00        40.93 o                         
   0   0   3      29656.77      34419.83       670.49 o                         
   0   1   3      15516.54      15692.46       180.05 o                         
   1   1   3       1257.31       1260.50        16.26 o                         
   0   2   3      17230.46      17351.45       169.37 o                         
   1   2   3      10808.86      10581.56        56.82 o                         
   2   2   3      11357.00      10895.31        90.92 o                         
   0   3   3       8211.18       8415.27        71.72 o                         
   1   3   3       1550.61       1596.52        18.30 o                         
   2   3   3       6505.45       6427.93        47.01 o                         
   3   3   3       1515.06       1561.42        31.69 o                         
   0   4   3       5797.37       5934.84        66.66 o                         
   1   4   3       5280.38       5143.72        39.88 o                         
   2   4   3       4363.54       4314.32        41.23 o                         
   3   4   3       3640.11       3589.33        42.38 o                         
   4   4   3       2152.45       2278.04        68.65 o                         
   0   5   3       3640.11       3628.35        55.86 o                         
   1   5   3       1331.12       1296.04        24.59 o                         
   2   5   3       3073.06       2966.43        38.07 o                         
   3   5   3       1117.30       1044.56        32.60 o                         
   4   5   3       1942.17       1885.48        56.67 o                         
   5   5   3        751.97        698.55        46.02 o                         
   0   6   3       1766.30       1795.17        49.15 o                         
   1   6   3       2247.03       2283.62        40.56 o                         
   2   6   3       1470.80       1589.05        41.71 o                         
   3   6   3       1688.80       1672.81        45.64 o                         
   4   6   3        909.21        960.38        38.78 o                         
   0   7   3       1476.26       1508.67        90.72 o                         
   1   7   3        751.97        841.10        42.48 o                         
   2   7   3       1296.46       1361.23        51.36 o                         
   3   7   3        612.86        731.92        53.85 o                         
   0   0   4       3375.63       3632.51       123.16 o                         
   0   1   4        565.09        587.79        21.57 o                         
   1   1   4       3250.57       3310.44        34.55 o                         
   0   2   4       1593.84       1592.88        28.31 o                         
   1   2   4        411.00        478.17        10.96 o                         
   2   2   4        812.78        756.81        19.76 o                         
   0   3   4        321.89        309.87        13.92 o                         
   1   3   4        941.82        904.48        26.88 o                         
   2   3   4        261.85        294.39        11.90 o                         
   3   3   4        300.53        321.58        17.35 o                         
   0   4   4        237.14        278.57        18.89 o                         
   1   4   4        217.01        254.49        12.60 o                         
   2   4   4        130.97        144.54        11.75 o                         
   3   4   4        153.05        139.55        12.83 o                         
   4   4   4         20.51         40.73        26.30 o                         
   0   5   4        153.06        158.17        18.46 o                         
   1   5   4        106.92        134.72        13.33 o                         
   2   5   4        129.62        143.99        14.45 o                         
   3   5   4         43.81         43.27        16.39 o                         
   4   5   4         80.97         86.67        21.51 o                         
   5   5   4         11.75        -12.53        31.62 o                         
   0   6   4         10.26         11.63        18.34 o                         
   1   6   4         94.28        104.99        15.41 o                         
   2   6   4          4.76          6.36        18.02 o                         
   3   6   4         69.86         54.72        19.56 o                         
   4   6   4          0.32          5.31        18.48 o                         
   0   7   4         60.54         45.14        27.68 o                         
   1   7   4         11.75          2.34        20.38 o                         
   2   7   4         52.69         70.94        23.72 o                         
   3   7   4          7.46         23.61        51.32 o                         
   0   0   5       2271.15       2390.62        63.59 o                         
   0   1   5      11775.74      12093.02        93.79 o                         
   1   1   5       3253.15       3303.02        35.32 o                         
   0   2   5       1072.70       1042.51        35.02 o                         
   1   2   5       8920.13       9053.37        57.92 o                         
   2   2   5        509.41        464.37        16.69 o                         
   0   3   5       7045.16       6783.17        75.18 o                         
   1   3   5       1091.07       1061.87        21.74 o                         
   2   3   5       5702.23       5508.22        47.53 o                         
   3   3   5        428.11        410.93        21.33 o                         
   0   4   5        106.63        145.33        15.56 o                         
   1   4   5       4694.76       4541.04        47.16 o                         
   2   4   5         45.31         40.67        10.74 o                         
   3   4   5       3305.29       3264.45        44.17 o                         
   4   4   5          1.35         27.70        20.74 o                         
   0   5   5       3305.29       3354.22        63.26 o                         
   1   5   5        186.45        232.90        16.18 o                         
   2   5   5       2815.66       2762.34        47.70 o                         
   3   5   5         88.19         85.79        16.59 o                         
   4   5   5       1821.56       1730.65        52.39 o                         
   5   5   5         24.40         -1.69        28.04 o                         
   0   6   5          0.20          9.87        19.38 o                         
   1   6   5       2092.38       2056.48        40.67 o                         
   2   6   5          0.36         -8.54        16.11 o                         
   3   6   5       1594.40       1600.88        56.43 o                         
   4   6   5          1.97        -18.92        18.92 o                         
   0   7   5       1402.12       1480.81        67.45 o                         
   1   7   5         24.40         52.15        20.97 o                         
   2   7   5       1238.03       1263.28        55.62 o                         
   0   0   6        775.41        833.65        41.19 o                         
   0   1   6       9352.27       9713.82        80.51 o                         
   1   1   6       4422.43       4464.22        46.08 o                         
   0   2   6        274.34        287.72        14.13 o                         
   1   2   6       7298.42       7116.95        52.34 o                         
   2   2   6         77.71         74.23        12.44 o                         
   0   3   6       5860.42       6047.41        70.38 o                         
   1   3   6       1788.11       1683.10        27.32 o                         
   2   3   6       4796.52       4749.84        48.26 o                         
   3   3   6        836.95        780.88        31.93 o                         
   0   4   6          0.33         25.00        14.67 o                         
   1   4   6       3983.66       3974.56        47.12 o                         
   2   4   6          7.43         18.03        10.66 o                         
   3   4   6       2844.13       2931.36        45.52 o                         
   4   4   6         36.67          0.74        20.49 o                         
   0   5   6       2844.13       2807.18        66.96 o                         
   1   5   6        436.90        509.83        22.68 o                         
   2   5   6       2437.09       2365.49        43.49 o                         
   3   5   6        249.25        254.48        22.77 o                         
   4   5   6       1599.19       1615.26        53.62 o                         
   5   5   6        100.19         51.92        43.18 o                         
   0   6   6         41.26         28.91        23.83 o                         
   1   6   6       1829.24       1915.53        46.48 o                         
   2   6   6         43.45         51.37        16.97 o                         
   3   6   6       1405.00       1451.38        64.01 o                         
   4   6   6         41.27         56.48        37.18 o                         
   0   7   6       1239.63       1271.65        55.53 o                         
   1   7   6        100.19         92.77        21.63 o                         
   2   7   6       1097.73       1007.89       128.23 o                         
   0   0   7       1666.16       1804.34        63.77 o                         
   0   1   7         89.52        126.05        10.06 o                         
   1   1   7       2066.37       2081.47        30.37 o                         
   0   2   7        869.30        875.39        22.78 o                         
   1   2   7         74.50         65.79         8.10 o                         
   2   2   7        461.33        409.93        28.50 o                         
   0   3   7         63.02         91.58        12.55 o                         
   1   3   7        685.50        664.73        20.24 o                         
   2   3   7         53.47         47.33        10.95 o                         
   3   3   7        253.80        232.79        31.90 o                         
   0   4   7        130.04        154.56        25.20 o                         
   1   4   7         45.31         35.56        12.74 o                         
   2   4   7         67.35         87.59        14.58 o                         
   3   4   7         32.41         39.78        15.08 o                         
   4   4   7          6.62         16.32        23.83 o                         
   0   5   7         32.41         27.34        23.06 o                         
   1   5   7        106.25        138.26        19.31 o                         
   2   5   7         27.41         16.44        14.70 o                         
   3   5   7         50.56         43.56        18.01 o                         
   4   5   7         16.81         25.23        25.17 o                         
   5   5   7         16.36        112.73        77.13 o                         
   0   6   7          2.33        -20.63        21.59 o                         
   1   6   7         19.72         30.87        17.07 o                         
   2   6   7          0.61         27.57        18.47 o                         
   3   6   7         14.39         34.03        29.85 o                         
   0   7   7         12.37         -9.42        29.12 o                         
   1   7   7         16.36         -3.65        39.66 o                         
   0   0   8      11123.04      11525.50       177.27 o                         
   0   1   8       3149.10       3022.67        44.68 o                         
   1   1   8        572.96        595.82        30.39 o                         
   0   2   8       7811.18       7896.14        78.61 o                         
   1   2   8       2572.07       2605.13        32.35 o                         
   2   2   8       5673.91       5362.95        78.89 o                         
   0   3   8       2131.94       1966.73        40.16 o                         
   1   3   8        841.97        825.89        23.62 o                         
   2   3   8       1787.60       1783.31        33.11 o                         
   3   3   8        891.94        825.62        38.68 o                         
   0   4   8       3259.32       3383.19        80.32 o                         
   1   4   8       1513.40       1575.48        38.20 o                         
   2   4   8       2560.59       2490.49        43.79 o                         
   3   4   8       1111.14       1094.92        34.30 o                         
   4   4   8       1386.64       1463.51        67.14 o                         
   0   5   8       1111.14       1263.39        86.12 o                         
   1   5   8        832.71        806.51        33.73 o                         
   2   5   8        961.80       1056.59        38.40 o                         
   3   5   8        732.90        660.81        32.83 o                         
   4   5   8        643.87        712.69        44.95 o                         
   0   6   8       1163.65       1109.84        56.17 o                         
   1   6   8        732.62        696.25        34.70 o                         
   2   6   8        987.62        990.47        42.76 o                         
   3   6   8        568.09        431.67        87.97 o                         
   0   0   9         99.96        142.24        22.24 o                         
   0   1   9        550.98        588.06        22.66 o                         
   1   1   9       6079.53       6097.98        70.16 o                         
   0   2   9        225.11        241.77        16.92 o                         
   1   2   9        451.39        376.31        16.83 o                         
   2   2   9        329.75        323.16        23.09 o                         
   0   3   9        376.51        406.00        34.00 o                         
   1   3   9       3212.24       3092.96        40.54 o                         
   2   3   9        319.00        345.17        18.53 o                         
   3   3   9       1879.72       1817.79        49.68 o                         
   0   4   9        442.86        421.17        37.77 o                         
   1   4   9        273.87        265.58        21.39 o                         
   2   4   9        459.96        441.46        23.62 o                         
   3   4   9        208.16        200.44        18.53 o                         
   4   4   9        427.25        360.66        51.40 o                         
   0   5   9        208.16        201.62        28.82 o                         
   1   5   9       1192.82       1155.21        40.57 o                         
   2   5   9        183.58        175.45        23.38 o                         
   3   5   9        806.75        824.47        37.35 o                         
   4   5   9        129.65         82.76        30.90 o                         
   0   6   9        402.77        443.87        41.08 o                         
   1   6   9        145.05        168.08        25.30 o                         
   2   6   9        376.00        369.32        31.84 o                         
   0   0  10         82.80         58.75        20.47 o                         
   0   1  10          1.30         -7.88        10.24 o                         
   1   1  10       2787.69       2965.60        51.91 o                         
   0   2  10          9.48         15.49        13.73 o                         
   1   2  10          1.20          6.05        10.00 o                         
   2   2  10          1.36        -14.79        15.15 o                         
   0   3  10          1.02         43.60        22.31 o                         
   1   3  10       1365.77       1373.74        34.28 o                         
   2   3  10          0.81          0.77        12.41 o                         
   3   3  10        744.74        754.07        47.13 o                         
   0   4  10         38.14         48.99        22.24 o                         
   1   4  10          0.61         10.22        16.66 o                         
   2   4  10         57.29         59.98        16.59 o                         
   3   4  10          0.34         -3.00        15.09 o                         
   4   4  10         87.54         58.26        25.04 o                         
   0   5  10          0.34          5.81        22.47 o                         
   1   5  10        444.99        447.61        30.73 o                         
   2   5  10          0.26          9.25        19.11 o                         
   3   5  10        286.83        318.93        26.82 o                         
   0   6  10         89.80        102.42        39.81 o                         
   1   6  10          0.19         97.89        74.16 o                         
   0   0  11       7251.70       7150.78       504.69 o                         
   0   1  11         77.17        106.83        15.33 o                         
   1   1  11        698.99        693.57        34.07 o                         
   0   2  11       5434.82       5426.16        96.69 o                         
   1   2  11         65.62         68.59        13.31 o                         
   2   2  11       4173.01       4053.89        71.12 o                         
   0   3  11         56.32         91.91        25.94 o                         
   1   3  11        875.07        870.40        32.17 o                         
   2   3  11         48.72         63.91        14.17 o                         
   3   3  11        890.14        842.11        41.54 o                         
   0   4  11       2618.99       2515.63        78.73 o                         
   1   4  11         42.44         72.26        20.16 o                         
   2   4  11       2130.76       2173.20        54.46 o                         
   3   4  11         32.72         67.34        18.91 o                         
   4   4  11       1246.02       1297.18        91.51 o                         
   0   5  11         32.72         14.89        28.04 o                         
   1   5  11        823.95        858.81        40.87 o                         
   2   5  11         28.92          6.96        20.25 o                         
   0   0  12         33.61         42.37        37.09 o                         
   0   1  12         42.75         49.10        15.36 o                         
   1   1  12       1941.82       1865.39        50.72 o                         
   0   2  12          1.28         -6.66        19.81 o                         
   1   2  12         36.10         37.20        13.54 o                         
   2   2  12          4.96         14.85        18.87 o                         
   0   3  12         30.52        -22.28        22.28 o                         
   1   3  12       1015.30        968.76        39.12 o                         
   2   3  12         25.86          5.66        14.20 o                         
   3   3  12        583.00        609.71        38.45 o                         
   0   4  12         40.04          1.56        26.34 o                         
   1   4  12         21.98         10.61        19.47 o                         
   2   4  12         56.20         40.89        20.17 o                         
   3   4  12         16.06         44.54        19.40 o                         
   0   5  12         16.06        -10.92        31.19 o                         
   0   0  13         86.43        105.24        40.56 o                         
   0   1  13        340.40        393.06        44.20 o                         
   1   1  13       1270.84       1272.98        54.67 o                         
   0   2  13         24.29          0.50        21.30 o                         
   1   2  13        297.54        400.14        26.87 o                         
   2   2  13          3.03         -8.16        19.74 o                         
   0   3  13        261.72        283.29        37.59 o                         
   1   3  13        640.77        708.47        38.68 o                         
   2   3  13        231.40        282.04        26.47 o                         
   3   3  13        351.12        412.49        37.73 o                         
   0   4  13          5.67          6.08        33.80 o                         
   1   4  13        205.44        256.51        27.80 o                         
   2   4  13         12.91          2.79        30.89 o                         
   0   0  14       1455.68       1294.02       137.48 o                         
   0   1  14        718.47        808.02        52.39 o                         
   1   1  14         10.57        -19.09        21.29 o                         
   0   2  14       1044.26        969.36        77.04 o                         
   1   2  14        629.68        540.52        35.08 o                         
   2   2  14        765.54        730.48        49.27 o                         
   0   3  14        554.36        557.47        48.96 o                         
   1   3  14          5.53         -1.00        20.38 o                         
   2   3  14        489.95        506.30        43.21 o                         
   0   0  15        193.71        175.15        80.17 o                         
   0   1  15         21.48        -27.05        27.05 o                         
   1   1  15        514.12        557.34        66.14 o                         
   0   2  15         98.84        136.45        38.79 o                         
   1   2  15         18.87         46.75        24.44 o                         
   2   2  15         47.52        124.61       100.88 o                         
                                                                                
